# Supplementary material for: Sporadic clone Escherichia coli ST615 as a vector and reservoir for dissemination of crucial antimicrobial resistance genes
Source: Front Cell Infect Microbiol. 2024 Apr 29;14:1368622. doi: 10.3389/fcimb.2024.1368622 (PMC11089171; doi:10.3389/fcimb.2024.1368622)
Supplement: Supplementary file 1 [file Table_1.xlsx]

## Sheet: Table_S1
Strain´s role	ID Strain	AKN	GEN	AMN	CAZ	CRO	FEP	AZT	MEM	IMI	TAZ	AMS	CIP	TMS	FOS	TET	CMP	COL*
Control	E. coli ATCC 25922	S	S	I	S	S	S	S	S	S	S	S	S	S	S	S	S	S
Recipient/Donor	E. coli M19736	S	S	R	S	S	S	S	S	S	S	I	R	S	R	R	R	R
Transconjugant	E. coli M19736::pDCVA3	R	R	R	R	R	R	S	R	R	R	R	R	R	R	R	R	R
Transconjugant	E. coli M19736::pDCASG6-NDM	S	S	R	R	R	R	I	R	R	R	R	R	S	R	R	R	R
Transconjugant	E. coli M19736::pDCCK1-KPC	S	S	R	R	R	R	R	R	R	R	R	R	S	R	R	R	R
Transconjugant	E. coli M19736::pDCAG-1	I	S	R	R	R	R	S	S	S	R	R	R	S	R	R	R	R
Transconjugant	Evolved E. coli MDR-M19736	I	S	R	R	R	R	R	R	R	R	R	R	S	R	R	R	R
Transconjugant	Evolved E. coli XDR-M19736 at 1st day of subcultured	I	R	R	R	R	R	R	R	R	R	R	R	S	R	R	R	R
Transconjugant	Evolved E. coli XDR-M19736 at 10th day of subcultured	I	S	R	R	R	I	S	R	I	R	R	R	S	R	R	R	R
Recipient	E. coli J53	S	S	S	S	S	S	S	S	S	S	S	S	S	S	S	S	S
Transconjugant	E. coli J53::pDCVA3-NDM5	R	R	R	R	R	R	R	R	R	R	R	S	R	R	S	S	S
Transconjugant	E. coli J53::pDCASG6-NDM1	S	S	R	R	R	R	R	R	R	R	R	S	S	S	S	S	S
Transconjugant	E. coli J53::pDCCK1-KPC2	S	S	R	I	R	I	R	R	R	R	R	S	S	S	S	S	S
Transconjugant	E. coli J53::pDCAG-1-CTX-M-15	S	S	R	R	R	I	R	S	S	R	R	S	S	S	S	S	S
Donor	K. pneumoniae HA31Kp	R	R	R	R	R	R	R	R	R	R	R	R	R	R	S	R	S
Donor	S. marcescens SM938	S	S	R	R	R	I	I	R	R	R	R	S	S	S	S	S	R
Donor	K. pneumoniae HA7Kp	S	S	R	R	R	I	R	R	R	R	R	S	S	S	S	S	S
Donor	E. coli SM5	I	S	R	R	R	R	R	S	S	R	R	R	R	S	R	S	S
Assays were conducted according to the Clinical and Laboratory Standards Institute (CLSI) guidelines and the results were interpreted under the same guidelines
*The MIC to colistin was done by microdilution test as described by EUCAST 13.0 Versions of Breakpoints, Dosing and QC (2023) Published.
https://www.eucast.org/eucast_news/news_singleview?tx_ttnews%5Btt_news%5D=518&cHash=2509b0db92646dffba041406dcc9f20c

## Sheet: Table_S2
Uniprot_Accesion	Protein name	Localization	Data Base	Function/Biological process/Pathway
A0A0H3JCB9	aminopeptidase N(pepN)	Not noted	KEGG_PATHWAY	Glutathione metabolism, Metabolic pathways
A0A0H3JCM9	citrate synthase(gltA)	cytoplasm	KEGG_PATHWAY	Biosynthesis of secondary metabolites, Microbial metabolism in diverse environments, Carbon metabolism, 2-Oxocarboxylic acid metabolism, Biosynthesis of amino acids
			UP_KW_BIOLOGICAL_PROCESS	Tricarboxylic acid cycle
A0A0H3JE22	PTS N-acetylglucosamine EIICBA component(nagE)	Cell membrane	KEGG_PATHWAY	Amino sugar and nucleotide sugar metabolism
			UP_KW_BIOLOGICAL_PROCESS	Phosphotransferase system
A0A0H3JE39	oligopeptide ABC transporter periplasmic binding protein(oppA)	periplasm	GOTERM_BP_DIRECT	transmembrane transport
			KEGG_PATHWAY	beta-Lactam resistance, ABC transporters, Quorum sensing
A0A0H3JEB0	nitrate/nitrite transporter(narU)	inner membrane	KEGG_PATHWAY	Nitrogen metabolism
			UP_KW_BIOLOGICAL_PROCESS	Transport
A0A0H3JER5	pyruvate kinase(pykA)	Not noted	KEGG_PATHWAY	Glycolysis / Gluconeogenesis, Pyruvate metabolism, Metabolic pathways, Biosynthesis of secondary metabolites, Microbial metabolism in diverse environments, Carbon metabolism, Biosynthesis of amino acids
A0A0H3JFP5	catalase HPII(katE)	Not noted	GOTERM_BP_DIRECT	response to oxidative stress, hydrogen peroxide catabolic process
			KEGG_PATHWAY	Metabolic pathways, Biosynthesis of secondary metabolites, Carbon metabolism
A0A0H3JFW2	5-aminolevulinate dehydratase(hemB)	Not noted	KEGG_PATHWAY	Metabolic pathways, Biosynthesis of secondary metabolites, Microbial metabolism in diverse environments, Biosynthesis of cofactors
			UP_KW_BIOLOGICAL_PROCESS	Heme and Porphyrin biosynthesis and metabolism
A0A0H3JGQ0	transketolase(tktB_2)	Not noted	GOTERM_BP_DIRECT	fatty acid biosynthetic process
			KEGG_PATHWAY	Fatty acid biosynthesis, Biotin metabolism, Metabolic pathways, Fatty acid metabolism, Biosynthesis of cofactors
			UP_KW_BIOLOGICAL_PROCESS	Fatty acid biosynthesis, Fatty acid metabolism, Lipid metabolism, Lipid biosynthesis
A0A0H3JH44	cell wall structural complex MreBCD actin-like component MreB(mreB)	cytoplasm	UP_KW_BIOLOGICAL_PROCESS	Cell shape
A0A0H3JH81	3-oxoacyl-[acyl-carrier-protein] synthase I(fabB)	Not noted	KEGG_PATHWAY	Biosynthesis of cofactors, Biotin metabolism, Metabolic pathways
			UP_KW_BIOLOGICAL_PROCESS	Fatty acid biosynthesis and metabolism, Lipid biosynthesis and metabolism
A0A0H3JHA3	d-gluconate inducible gluconate regulon transcriptional repressor(gntR)	cytoplasm	GOTERM_BP_DIRECT	transcription
A0A0H3JHB8	nucleoside transporter(nupC)	Cell membrane	UP_KW_BIOLOGICAL_PROCESS	Transport
A0A0H3JHY3	N-acetylmuramoyl-L-alanine amidase(amiC)	Not noted	GOTERM_BP_DIRECT	Peptidoglycan biosynthesis
			KEGG_PATHWAY	Cationic antimicrobial peptide (CAMP) resistance
A0A0H3JI74	sn-glycerol-3-phosphate dehydrogenase(glpD)	Not noted	KEGG_PATHWAY	phospholipid metabolism, Biosynthesis of secondary metabolites
A0A0H3JMN3	malate dehydrogenase(maeB)	Not noted	KEGG_PATHWAY	Pyruvate metabolism, Carbon metabolism, Microbial metabolism in diverse environments, Metabolic pathways
A0A0H3JMR3	trehalose-specific PTS enzyme IIB and IIC component(treB)	Cell membrane	UP_KW_BIOLOGICAL_PROCESS	Phosphotransferase system, Sugar transport
A0A0H3JR68	isocitrate lyase(aceA)	Not noted	GOTERM_BP_DIRECT	carboxylic acid metabolism
			KEGG_PATHWAY	Metabolic pathways, Carbon metabolism, Microbial metabolism in diverse environments, Biosynthesis of secondary metabolites
A0A0R6L508	Probable phosphatidylethanolamine transferase Mcr-1(mcr1)	inner membrane	GOTERM_BP_DIRECT	response to antibiotic
			UP_KW_BIOLOGICAL_PROCESS	Antibiotic resistance
A0A152UUM3	lon protease(lon)	cytoplasm	GOTERM_BP_DIRECT	misfolded or incompletely synthesized protein catabolic process, cellular response to heat
P0A4D1	30S ribosomal subunit protein S6(rpsF)	Cytoplasm, ribosome	GOTERM_BP_DIRECT	translation
			KEGG_PATHWAY	Ribosome
			UP_KW_BIOLOGICAL_PROCESS	Transcription, Transcription regulation, Transcription termination, Translation regulation
P0A6A5	acetate kinase A and propionate kinase 2(ackA)	cytoplasm	GOTERM_BP_DIRECT	organic acid metabolism
			KEGG_PATHWAY	Metabolic pathways, Microbial metabolism in diverse environments, Carbon metabolism, Methane metabolism
P0A6F4	glycerol kinase(glpK)	cytoplasm	GOTERM_BP_DIRECT	translation
			KEGG_PATHWAY	Ribosome
P0A6F7	molecular chaperone GroEL(groL)	cytoplasm	GOTERM_BP_DIRECT	protein refolding
			KEGG_PATHWAY	RNA degradation
P0A6G1	co-chaperonin GroES(groS)	cytoplasm	GOTERM_BP_DIRECT	protein folding
P0A6K8	phosphopentomutase(deoB)	cytoplasm	KEGG_PATHWAY	Pentose phosphate pathway, Metabolic metabolism
P0A6N0	protein chain elongation factor EF-G(fusA)	cytoplasm	UP_KW_BIOLOGICAL_PROCESS	Protein biosynthesis
P0A6N3	translation elongation factor EF-Tu 1(tufB)	cytoplasm, inner membrane	GOTERM_BP_DIRECT	response to antibiotic
			UP_KW_BIOLOGICAL_PROCESS	Antibiotic resistance, Protein biosynthesis
P0A6Q1	enolase(eno)	cytoplasm	KEGG_PATHWAY	Glycolysis / Gluconeogenesis, Lipoic acid metabolism Biosynthesis of secondary metabolites, Microbial metabolism in diverse environments, Carbon metabolism, RNA degradation, Biosynthesis of amino acids
P0A6Q8	(3R)-hydroxymyristoyl-[acyl carrier protein] dehydratase(fabZ)	Cytoplasm	KEGG_PATHWAY	Fatty acid biosynthesis,Biotin metabolism, Biosynthesis of cofactors, Metabolic pathways
			UP_KW_BIOLOGICAL_PROCESS	Lipid A biosynthesis, Lipid biosynthesis and metabolism
P0A6T2	glucosephosphate isomerase(pgi)	cytoplasm	KEGG_PATHWAY	Glycolysis / Gluconeogenesis, Metabolic pathways, Biosynthesis of secondary metabolites, Microbial metabolism in diverse environments, Carbon metabolism, Amino sugar and nucleotide sugar metabolism
P0A6Z0	chaperone Hsp70(dnaK)	Not noted	GOTERM_BP_DIRECT	protein folding
			KEGG_PATHWAY	RNA degradation
			UP_KW_BIOLOGICAL_PROCESS	Stress response
P0A719	phosphoribosylpyrophosphate synthase(prs)	cytoplasm	GOTERM_BP_DIRECT	nucleoside metabolism
			KEGG_PATHWAY	Metabolic pathways, Biosynthesis of secondary metabolites, Microbial metabolism in diverse environments
			UP_KW_BIOLOGICAL_PROCESS	Nucleotide biosynthesis
P0A795	pyridoxine 5'-phosphate synthase(pdxJ)	cytoplasm	KEGG_PATHWAY	Vitamin B6 metabolism, Metabolic pathways, Biosynthesis of cofactors
			UP_KW_BIOLOGICAL_PROCESS	Pyridoxine biosynthesis
P0A797	6-phosphofructokinase I(pfkA)	cytoplasm	KEGG_PATHWAY	Glycolysis / Gluconeogenesis, Pentose phosphate pathway, Galactose metabolism, Methane metabolism, Biosynthesis of secondary metabolites, Metabolic pathways, Microbial metabolism in diverse environments, Carbon metabolism, Biosynthesis of amino acids,RNA degradation
P0A7C0	peptidase component of the HslUV protease(hslV)	cytoplasm	UP_KW_BIOLOGICAL_PROCESS	Stress response
P0A7D6	adenylosuccinate synthetase(purA)	cytoplasm	KEGG_PATHWAY	Metabolic pathways, Nucleotide metabolism, Biosynthesis of cofactors
			UP_KW_BIOLOGICAL_PROCESS	Purine biosynthesis
P0A7D9	phosphoribosylaminoimidazole-succinocarboxamide synthetase(purC)	Not noted	KEGG_PATHWAY	Metabolic pathways, Biosynthesis of secondary metabolites,
			UP_KW_BIOLOGICAL_PROCESS	Nucleotide biosynthesis
P0A7E2	dihydro-orotate oxidase(pyrD)	Cell membrane	KEGG_PATHWAY	Pyrimidine metabolism, Biosynthesis of cofactors, Metabolic pathways
			UP_KW_BIOLOGICAL_PROCESS	Pyrimidine biosynthesis
P0A7G8	DNA recombination and repair protein RecA(recA)	Cytoplasm	GOTERM_BP_DIRECT	SOS response
			KEGG_PATHWAY	Homologous recombination
			UP_KW_BIOLOGICAL_PROCESS	DNA damage, repair and recombination
P0A7J5	50S ribosomal subunit protein L10(rplJ)	Cytoplasm, ribosome	GOTERM_BP_DIRECT	translation
			KEGG_PATHWAY	Ribosome
P0A7J9	50S ribosomal subunit protein L11(rplK)	Cytoplasm, ribosome	GOTERM_BP_DIRECT	translation
			KEGG_PATHWAY	Ribosome
P0A7L2	50S ribosomal subunit protein L1(rplA)	Cytoplasm, ribosome	GOTERM_BP_DIRECT	translation
			KEGG_PATHWAY	Ribosome
P0A7L5	50S ribosomal subunit protein L20(rplT)	Cytoplasm, ribosome	GOTERM_BP_DIRECT	translation
			KEGG_PATHWAY	Ribosome
P0A7R3	50S ribosomal subunit protein L9(rplI)	Cytoplasm, ribosome	GOTERM_BP_DIRECT	translation
			KEGG_PATHWAY	Ribosome
P0A7R7	30S ribosomal subunit protein S10(rpsJ)	Cytoplasm, ribosome	GOTERM_BP_DIRECT	translation
			KEGG_PATHWAY	Ribosome
P0A7S1	30S ribosomal subunit protein S11(rpsK)	Cytoplasm, ribosome	GOTERM_BP_DIRECT	translation
			KEGG_PATHWAY	Ribosome
P0A7S5	30S ribosomal subunit protein S12(rpsL)	Cytoplasm, ribosome	GOTERM_BP_DIRECT	translation
			KEGG_PATHWAY	Ribosome
P0A7T1	30S ribosomal subunit protein S13(rpsM)	Cytoplasm, ribosome	GOTERM_BP_DIRECT	translation
			KEGG_PATHWAY	Ribosome
P0A7T9	30S ribosomal subunit protein S18(rpsR)	Cytoplasm, ribosome	GOTERM_BP_DIRECT	translation
			KEGG_PATHWAY	Ribosome
P0A7V2	30S ribosomal subunit protein S2(rpsB)	Cytoplasm, ribosome	GOTERM_BP_DIRECT	translation
			KEGG_PATHWAY	Ribosome
P0A7V5	30S ribosomal subunit protein S3(rpsC)	Cytoplasm, ribosome	GOTERM_BP_DIRECT	translation
			KEGG_PATHWAY	Ribosome
P0A7W0	30S ribosomal subunit protein S4(rpsD)	Cytoplasm, ribosome	GOTERM_BP_DIRECT	translation
			KEGG_PATHWAY	Ribosome
P0A7W3	30S ribosomal subunit protein S5(rpsE)	Cytoplasm, ribosome	GOTERM_BP_DIRECT	translation
			KEGG_PATHWAY	Ribosome
P0A7W9	30S ribosomal subunit protein S8(rpsH)	Cytoplasm, ribosome	GOTERM_BP_DIRECT	translation
			KEGG_PATHWAY	Ribosome
P0A7X5	30S ribosomal subunit protein S9(rpsI)	Cytoplasm, ribosome	GOTERM_BP_DIRECT	translation
			KEGG_PATHWAY	Ribosome
P0A7Y2	RNase III(rnc)	cytoplasm	GOTERM_BP_DIRECT	rRNA, tRNA and mRNA processing
P0A7Z6	RNA polymerase alpha subunit(rpoA)	DNA-directed RNA polymerase	UP_KW_BIOLOGICAL_PROCESS	transcription
P0A819	S-adenosylmethionine synthetase(metK)	cytoplasm	KEGG_PATHWAY	Metabolic pathways, Biosynthesis of secondary metabolites, Biosynthesis of amino acids, Biosynthesis of cofactors
			UP_KW_BIOLOGICAL_PROCESS	carbon metabolism
P0A834	tmRNA-binding trans-translation protein(smpB)	cytoplasm	GOTERM_BP_DIRECT	translation
P0A838	succinyl-CoA synthetase beta subunit(sucC)	cytoplasm	KEGG_PATHWAY	Metabolic pathways, Biosynthesis of secondary metabolites, Microbial metabolism in diverse environments, Carbon metabolism
			UP_KW_BIOLOGICAL_PROCESS	Tricarboxylic acid cycle
P0A857	translocation protein TolB(tolB)	periplasm	UP_KW_BIOLOGICAL_PROCESS	Cell cycle and division
P0A860	triosephosphate isomerase(tpiA)	cytoplasm	KEGG_PATHWAY	Glycolysis / Gluconeogenesis, Metabolic pathways, Biosynthesis of secondary metabolites, Microbial metabolism in diverse environments, Carbon metabolism, Biosynthesis of amino acids
P0A869	transaldolase A(talA)	cytoplasm	GOTERM_BP_DIRECT	carbohydrate metabolism
			KEGG_PATHWAY	Pentose phosphate pathway, Metabolic pathways, Biosynthesis of secondary metabolites, Microbial metabolism in diverse environments, Carbon metabolism
P0A871	transaldolase B(talB)	cytoplasm	GOTERM_BP_DIRECT	carbohydrate metabolism
			KEGG_PATHWAY	Pentose phosphate pathway, Metabolic pathways, Biosynthesis of secondary metabolites, Microbial metabolism in diverse environments, Carbon metabolism
P0A888	ubiquinone/menaquinone biosynthesis methyltransferase(ubiE)	Not noted	GOTERM_BP_DIRECT	aerobic respiration
			KEGG_PATHWAY	Metabolic pathways, Biosynthesis of secondary metabolites, Biosynthesis of cofactors
P0A8A6	PEP synthetase regulatory protein(ppsR)	Not noted	GOTERM_BP_DIRECT	protein dephosphorylation
P0A8K3	phosphatidylserine decarboxylase(psd)	Cell membrane	KEGG_PATHWAY	Metabolic pathways, Biosynthesis of secondary metabolites
			UP_KW_BIOLOGICAL_PROCESS	Lipid biosynthesis and metabolism, Phospholipid biosynthesis and metabolism
P0A8L3	seryl-tRNA synthetase(serS)	cytoplasm	UP_KW_BIOLOGICAL_PROCESS	Protein biosynthesis
P0A8N6	lysine tRNA synthetase(lysS)	cytoplasm	UP_KW_BIOLOGICAL_PROCESS	Protein biosynthesis
P0A8S3	transcriptional regulator(argP)	Not noted	UP_KW_BIOLOGICAL_PROCESS	Transcription
P0A8T8	RNA polymerase beta prime subunit(rpoC)	DNA-directed RNA polymerase	UP_KW_BIOLOGICAL_PROCESS	transcription
P0A8V4	RNA polymerase beta subunit(rpoB)	DNA-directed RNA polymerase	UP_KW_BIOLOGICAL_PROCESS	transcription
P0A911	outer membrane protein OmpA(ompA)	outer membrane	UP_KW_BIOLOGICAL_PROCESS	Conjugation, Ion transport
P0A913	peptidoglycan-associated outer membrane lipoprotein(pal)	outer membrane	GOTERM_BP_DIRECT	cell cycle and division
P0A922	outer membrane phospholipase A(pldA)	outer membrane	GOTERM_BP_DIRECT	lipid catabolic process
			KEGG_PATHWAY	Metabolic pathways, Biosynthesis of secondary metabolites
			UP_KW_BIOLOGICAL_PROCESS	Lipid degradation and metabolism
P0A928	nucleoside-specific channel-forming protein(tsx)	outer membrane	GOTERM_BP_DIRECT	ion transport
P0A933	O-antigen capsule outer membrane auxiliary protein export channel(gfcE)	outer membrane	KEGG_PATHWAY	Biofilm formation - Escherichia coli
			UP_KW_BIOLOGICAL_PROCESS	Ion transport, Polysaccharide transport, Sugar transport
P0A936	membrane-bound lytic murein transglycosylase A(mltA)	outer membrane	GOTERM_BP_DIRECT	peptidoglycan biosynthesis
			UP_KW_BIOLOGICAL_PROCESS	cell wall organization
P0A942	BamABCDE complex OM biogenesis outer membrane pore-forming assembly factor(bamA)	outer membrane	GOTERM_BP_DIRECT	Gram-negative-bacterium-type cell outer membrane assembly
P0A952	spermidine N(1)-acetyltransferase(speG)	cytoplasm	KEGG_PATHWAY	Metabolic pathways
P0A9A0	ferritin iron storage protein(ftnA)	cytoplasm	GOTERM_BP_DIRECT	iron ion transport
			UP_KW_BIOLOGICAL_PROCESS	Iron storage
P0A9A8	GTP-binding tubulin-like cell division protein FtsZ(ftsZ)	cytoplasm	UP_KW_BIOLOGICAL_PROCESS	Cell cycle and division
P0A9B4	glyceraldehyde-3-phosphate dehydrogenase A(gapA)	cytoplasm	KEGG_PATHWAY	Glycolysis / Gluconeogenesis, Metabolic pathways, Microbial metabolism in diverse environments, Biosynthesis of secondary metabolites, Carbon metabolism, Biosynthesis of amino acids
P0A9C7	glutamine synthetase(glnA)	cytoplasm	GOTERM_BP_DIRECT	glutamine biosynthetic process
			KEGG_PATHWAY	Nitrogen metabolism, Metabolic pathways, Microbial metabolism in diverse environments, Biosynthesis of amino acids, Two-component system
P0A9H4	lysine decarboxylase 2(cadA)	cytoplasm	GOTERM_BP_DIRECT	amino acid metabolism
			KEGG_PATHWAY	Metabolic pathways, Biosynthesis of secondary metabolites, Microbial metabolism in diverse environments
P0A9N6	pyruvate formate lyase activating enzyme(pflA)	cytoplasm	UP_KW_BIOLOGICAL_PROCESS	Carbohydrate metabolism
P0A9P2	dihydrolipoyl dehydrogenase(lpd)	cytoplasm	KEGG_PATHWAY	Glycolysis / Gluconeogenesis, Lipoic acid metabolism Biosynthesis of secondary metabolites, Biosynthesis of cofactors, Microbial metabolism in diverse environments, Carbon metabolism, 2-Oxocarboxylic acid metabolism
P0A9P5	thioredoxin reductase(trxB)	cytoplasm	GOTERM_BP_DIRECT	removal of superoxide radicals
P0A9Q6	acetyl-CoA carboxylase beta subunit(accD)	cytoplasm	KEGG_PATHWAY	Carbon metabolism, Pyruvate metabolism, Biosynthesis of secondary metabolites, Microbial metabolism in diverse environments
			UP_KW_BIOLOGICAL_PROCESS	Fatty acid biosynthesis and metabolism, Lipid biosynthesis and metabolism
P0A9Q8	acetaldehyde dehydrogenase(adhE)	Not noted	GOTERM_BP_DIRECT	carbon utilization, Metabolic pathways, Biosynthesis of secondary metabolites, Microbial metabolism in diverse environments, Degradation of aromatic compounds
			KEGG_PATHWAY	Glycolysis / Gluconeogenesis
P0A9R9	cell division ATP-binding protein(ftsE)	inner membrane	GOTERM_BP_DIRECT	cell cycle and division
			KEGG_PATHWAY	ABC transporters
P0AA12	50S ribosomal subunit protein L13(rplM)	Cytoplasm, ribosome	GOTERM_BP_DIRECT	translation
			KEGG_PATHWAY	Ribosome
P0AAI7	3-oxoacyl-(acyl-carrier-protein) synthase II(fabF)	Not noted	KEGG_PATHWAY	Biosynthesis of cofactors, Biotin metabolism, Metabolic pathways
			UP_KW_BIOLOGICAL_PROCESS	Fatty acid biosynthesis and metabolism, Lipid biosynthesis and metabolism
P0AAY0	L, D-transpeptidase linking Lpp to murein(ldtB)	periplasm	GOTERM_BP_DIRECT	cell wall organization
			UP_KW_BIOLOGICAL_PROCESS	Peptidoglycan synthesis
P0AB39	OM lipoprotein stimulator of MrcB transpeptidase(lpoB)	outer membrane, periplasm	GOTERM_BP_DIRECT	Peptidoglycan synthesis
			UP_KW_BIOLOGICAL_PROCESS	Cell shape
P0AB69	pyridine nucleotide transhydrogenase beta subunit(pntB)	inner membrane	KEGG_PATHWAY	Metabolic pathways
P0AB72	fructose-bisphosphate aldolase class II(fbaA)	Not noted	KEGG_PATHWAY	Glycolysis / Gluconeogenesis, Metabolic pathways, Biosynthesis of secondary metabolites, Microbial metabolism in diverse environments, Carbon metabolism, Biosynthesis of amino acids
P0AB78	glycine C-acetyltransferase(kbl)	Not noted	GOTERM_BP_DIRECT	biosynthetic process
			KEGG_PATHWAY	Metabolic pathways
P0ABB2	F0F1 ATP synthase subunit alpha(atpA)	inner membrane	KEGG_PATHWAY	Oxidative phosphorylation
			UP_KW_BIOLOGICAL_PROCESS	ATP synthesis, Hydrogen ion transport, Ion transport
P0ABB6	F0F1 ATP synthase subunit beta(atpD)	inner membrane	KEGG_PATHWAY	Oxidative phosphorylation, Metabolic pathways
			UP_KW_BIOLOGICAL_PROCESS	ATP synthesis, Hydrogen ion transport, Ion transport
P0ABC5	protease modulator HflC(hflC)	inner membrane	GOTERM_BP_DIRECT	regulation of peptidase activity
P0ABH2	cell division protein FtsA(ftsA)	inner membrane	UP_KW_BIOLOGICAL_PROCESS	Cell cycle and division
P0ABI1	ATP-binding component of serine protease(clpA)	Not noted	GOTERM_BP_DIRECT	protein unfolding
P0ABK6	cysteine synthase A(cysK)	Not noted	KEGG_PATHWAY	Biosynthesis of secondary metabolites, Microbial metabolism in diverse environments, Carbon metabolism
			UP_KW_BIOLOGICAL_PROCESS	Amino-acid biosynthesis
P0ABN7	C4-dicarboxylate antiporter(dcuA)	inner membrane	UP_KW_BIOLOGICAL_PROCESS	Transport
P0ABP9	purine nucleoside phosphorylase(deoD)	cytoplasm	GOTERM_BP_DIRECT	nucleoside metabolism
			KEGG_PATHWAY	Nucleotide metabolism, Metabolic pathways, Biosynthesis of secondary metabolites, Nucleotide metabolism
P0ABT3	Fe-binding and storage protein(dps)	cytoplasm	UP_KW_BIOLOGICAL_PROCESS	DNA condensation, Iron storage and transport
P0ABZ8	peptidyl-prolyl cis-trans isomerase(surA)	periplasm	GOTERM_BP_DIRECT	protein folding, Gram-negative-bacterium-type cell outer membrane assembly
P0AC04	BamABCDE complex OM biogenesis lipoprotein(bamD)	outer membrane	GOTERM_BP_DIRECT	Gram-negative-bacterium-type cell outer membrane assembly
P0AC43	succinate dehydrogenase flavoprotein subunit(sdhA)	inner membrane	GOTERM_BP_DIRECT	tricarboxylic acid cycle
			KEGG_PATHWAY	Oxidative phosphorylation, Metabolic pathways, Biosynthesis of secondary metabolites, Microbial metabolism in diverse environments, Carbon metabolism
			UP_KW_BIOLOGICAL_PROCESS	Electron transport
P0AC49	fumarate reductase Fe-S subunit(frdB)	inner membrane	GOTERM_BP_DIRECT	tricarboxylic acid cycle
			KEGG_PATHWAY	Oxidative phosphorylation, Pyruvate metabolism, Metabolic pathways, Biosynthesis of secondary metabolites, Microbial metabolism in diverse environments, Carbon metabolism, Two-component system
			UP_KW_BIOLOGICAL_PROCESS	Electron transport
P0ACA5	stringent starvation protein A(sspA)	Not noted	GOTERM_BP_DIRECT	glutathione metabolic process
P0ACE1	hydrogenase 2 large subunit(hybC)	Cell membrane	KEGG_PATHWAY	Microbial metabolism in diverse environments, Two-component system
P0ACI1	transcriptional regulator(rob)	Not noted	UP_KW_BIOLOGICAL_PROCESS	Transcription
P0ACK0	cAMP-activated global transcription factor(crp)	Not noted	KEGG_PATHWAY	Two-component system, Quorum sensing, Biofilm formation - Escherichia coli
			UP_KW_BIOLOGICAL_PROCESS	Transcription
P0AD62	pyruvate kinase(pykF)	Not noted	KEGG_PATHWAY	Glycolysis / Gluconeogenesis, Pyruvate metabolism, Metabolic pathways, Biosynthesis of secondary metabolites, Microbial metabolism in diverse environments, Carbon metabolism, Biosynthesis of amino acids
P0AD69	cell division protein FtsI(ftsI)	inner membrane	GOTERM_BP_DIRECT	cell wall organization
			KEGG_PATHWAY	Peptidoglycan biosynthesis, Metabolic pathways, beta-Lactam resistance
			UP_KW_BIOLOGICAL_PROCESS	Cell cycle an division
P0ADY5	50S ribosomal subunit protein L14(rplN)	Cytoplasm, ribosome	GOTERM_BP_DIRECT	Translation
			KEGG_PATHWAY	ribosome
P0ADY9	50S ribosomal subunit protein L16(rplP)	Cytoplasm, ribosome	GOTERM_BP_DIRECT	Translation
			KEGG_PATHWAY	ribosome
P0AE07	multidrug efflux system(acrA)	inner membrane	KEGG_PATHWAY	beta-Lactam resistance, Cationic antimicrobial peptide (CAMP) resistance
			UP_KW_BIOLOGICAL_PROCESS	Antibiotic resistance
P0AE10	alkyl hydroperoxide reductase(ahpC)	cytoplasm	GOTERM_BP_DIRECT	response to oxidative stress
P0AE13	AMP nucleosidase(amn)	Not noted	KEGG_PATHWAY	Nucleotide metabolism
P0AEB4	D-alanyl-D-alanine carboxypeptidase(dacA)	inner membrane	GOTERM_BP_DIRECT	cell wall organization
			KEGG_PATHWAY	Peptidoglycan biosynthesis
P0AEK5	enoyl-[acyl-carrier-protein] reductase(fabI)		KEGG_PATHWAY	Fatty acid biosynthesis and metabolism, Biosynthesis of cofactors, Biosynthesis of secondary metabolites, Metabolic pathways
			UP_KW_BIOLOGICAL_PROCESS	Antibiotic resistance, Biotin biosynthesis and metabolism, Lipid biosynthesis and metabolism
P0AEQ5	periplasmic glutamine-binding protein(glnH)	periplasm	KEGG_PATHWAY	ABC transporters
			UP_KW_BIOLOGICAL_PROCESS	Amino-acid transport
P0AEQ8	glutamine ABC transporter permease protein(glnP)	inner membrane	KEGG_PATHWAY	ABC transporters
			UP_KW_BIOLOGICAL_PROCESS	Amino-acid transport
P0AET9	7-alpha-hydroxysteroid dehydrogenase(hdhA)	Not noted	KEGG_PATHWAY	bile acid biosynthesis
			UP_KW_BIOLOGICAL_PROCESS	Lipid degradation and metabolism
P0AEZ5	cell division inhibitor MinD(minD)	inner membrane	UP_KW_BIOLOGICAL_PROCESS	Cell cycle and division
P0AFB3	lipoprotein nlpI precursor(yhbM)	Cell membrane	GOTERM_BP_DIRECT	cell cycle and division
P0AFG5	2-oxoglutarate decarboxylase(sucA)	Not noted	GOTERM_BP_DIRECT	protein transport
			UP_KW_BIOLOGICAL_PROCESS	Protein transport
			KEGG_PATHWAY	Lipoic acid metabolism, Metabolic pathways, Biosynthesis of secondary metabolites, Microbial metabolism in diverse environments, Carbon metabolism
P0AFG7	dihydrolipoyltranssuccinase(sucB)	cytoplasm	GOTERM_BP_DIRECT	tricarboxylic acid cycle
			KEGG_PATHWAY	Lipoic acid metabolism, Lipoic acid metabolism Biosynthesis of secondary metabolites, Microbial metabolism in diverse environments, Carbon metabolism, 2-Oxocarboxylic acid metabolism
P0AFG9	pyruvate dehydrogenase(aceE)	inner membrane	KEGG_PATHWAY	Glycolysis / Gluconeogenesis, Pyruvate metabolism, Lipoic acid metabolism, Metabolic pathways, Biosynthesis of secondary metabolites, Microbial metabolism in diverse environments, Carbon metabolism, 2-Oxocarboxylic acid metabolism
			UP_KW_BIOLOGICAL_PROCESS	tricarboxylic acid cycle
P0AG46	50S ribosomal subunit protein L17(rplQ)	Cytoplasm, ribosome	GOTERM_BP_DIRECT	Translation
			KEGG_PATHWAY	Ribosome
P0AG49	50S ribosomal subunit protein L21(rplU)	Cytoplasm, ribosome	GOTERM_BP_DIRECT	Translation
			KEGG_PATHWAY	Ribosome
P0AG57	50S ribosomal subunit protein L6(rplF)	Cytoplasm, ribosome	GOTERM_BP_DIRECT	Translation
			KEGG_PATHWAY	Ribosome
P0AG69	30S ribosomal subunit protein S1(rpsA)	Cytoplasm, ribosome	GOTERM_BP_DIRECT	Translation
			KEGG_PATHWAY	Ribosome
P0AGA4	preprotein translocase membrane subunit SecY(secY)	inner membrane	KEGG_PATHWAY	Quorum sensing
			UP_KW_BIOLOGICAL_PROCESS	Protein transport
P0AGC4	lytic murein transglycosylase(slt)	periplasm	GOTERM_BP_DIRECT	peptidoglycan metabolism
			UP_KW_BIOLOGICAL_PROCESS	cell wall organization
P0AGD9	signal recognition particle protein(ffh)	cytoplasm	KEGG_PATHWAY	Quorum sensing
P0AGE2	single-stranded DNA-binding protein(ssb)	Not noted	KEGG_PATHWAY	DNA replication
			UP_KW_BIOLOGICAL_PROCESS	DNA damage, repair and recombination
P0AGF1	succinyl-CoA synthetase alpha subunit(sucD)	Not noted	KEGG_PATHWAY	Citrate cycle (TCA cycle), Metabolic pathways, Biosynthesis of secondary metabolites, Microbial metabolism in diverse environments, Carbon metabolism, Pyruvate metabolism
			UP_KW_BIOLOGICAL_PROCESS	Tricarboxylic acid cycle
			GOTERM_BP_DIRECT	tricarboxylic acid cycle
P0C0V1	serine endoprotease(degP)	inner membrane, periplasm	GOTERM_BP_DIRECT	protein folding, response to oxidative stress, response to temperature stimulus
			KEGG_PATHWAY	Cationic antimicrobial peptide (CAMP) resistance
			UP_KW_BIOLOGICAL_PROCESS	Stress response
P58072	glyceraldehyde-3-phosphate dehydrogenase C(gapC)	cytoplasm	KEGG_PATHWAY	Glycolysis / Gluconeogenesis, Metabolic pathways, Microbial metabolism in diverse environments, Biosynthesis of secondary metabolites, Carbon metabolism, Biosynthesis of amino acids
P58130	glycerol-3-phosphate O-acyltransferase(plsB)	inner membrane	KEGG_PATHWAY	Glycerolipid metabolism, Metabolic pathways, Biosynthesis of secondary metabolites
			UP_KW_BIOLOGICAL_PROCESS	Lipid biosynthesis and metabolism, Phospholipid biosynthesis and metabolism
P58228	glutamate decarboxylase B(gadA_2)	Not noted	GOTERM_BP_DIRECT	glutamate metabolic process
			KEGG_PATHWAY	Metabolic pathways, Biosynthesis of secondary metabolites, Microbial metabolism in diverse environments, Quorum sensing
P58473	aminopeptidase B(pepB)	cytoplasm	KEGG_PATHWAY	Glutathione metabolism, Metabolic pathways
P60424	50S ribosomal subunit protein L2(rplB)	Not noted	GOTERM_BP_DIRECT	translation
			KEGG_PATHWAY	ribosome
P60725	50S ribosomal subunit protein L4(rplD)	Cytoplasm, ribosome	GOTERM_BP_DIRECT	translation
			KEGG_PATHWAY	ribosome
P60956	phosphatidylglycerol-prolipoprotein diacylglyceryl transferase(lgt)	inner membrane	GOTERM_BP_DIRECT	lipoprotein biosynthetic process
P61177	50S ribosomal subunit protein L22(rplV)	Cytoplasm, ribosome	GOTERM_BP_DIRECT	translation
			KEGG_PATHWAY	ribosome
P61321	lipoprotein localization factor(lolB)	outer membrane	UP_KW_BIOLOGICAL_PROCESS	Protein transport
P61891	malate dehydrogenase(mdh)	Not noted	GOTERM_BP_DIRECT	carbohydrate metabolism
			KEGG_PATHWAY	Pyruvate metabolism, Glyoxylate and dicarboxylate metabolism, Biosynthesis of secondary metabolites, Microbial metabolism in diverse environments, Carbon metabolism
			UP_KW_BIOLOGICAL_PROCESS	Tricarboxylic acid cycle
P62401	50S ribosomal subunit protein L5(rplE)	Cytoplasm, ribosome	GOTERM_BP_DIRECT	translation
			KEGG_PATHWAY	ribosome
P63285	chaperone protein ClpB(clpB)	cytoplasm	GOTERM_BP_DIRECT	response to heat, protein refolding
			UP_KW_BIOLOGICAL_PROCESS	Stress response
P63624	asparagine synthetase A(asnA)	cytoplasm	KEGG_PATHWAY	Metabolic pathways, Biosynthesis of secondary metabolites
			UP_KW_BIOLOGICAL_PROCESS	Amino-acid biosynthesis
P65625	membrane protein insertase(yidC)	inner membrane	GOTERM_BP_DIRECT	protein transport
			KEGG_PATHWAY	Quorum sensing
P65765	FKBP-type peptidyl-prolyl cis-trans isomerase(fkpA)	periplasm	GOTERM_BP_DIRECT	protein folding
P66072	50S ribosomal subunit protein L15(rplO)	Cytoplasm, ribosome	GOTERM_BP_DIRECT	Translation
			KEGG_PATHWAY	Ribosome
P66607	30S ribosomal subunit protein S7(rpsG)	Cytoplasm, ribosome	GOTERM_BP_DIRECT	glycine decarboxylation via glycine cleavage system
			KEGG_PATHWAY	Metabolic pathways, serine and threonine metabolism, Glyoxylate and dicarboxylate metabolism, Lipoic acid metabolism, Metabolic pathways, Biosynthesis of secondary metabolites, Carbon metabolism
P67556	OPG biosynthetic periplasmic beta-1	periplasm	GOTERM_BP_DIRECT	glucan biosynthesis
P67589	tryptophanyl-tRNA synthetase(trpS)	cytoplasm	UP_KW_BIOLOGICAL_PROCESS	Protein biosynthesis
P67911	ADP-L-glycero-D-mannoheptose-6-epimerase(hldD)	Not noted	KEGG_PATHWAY	Lipopolysaccharide biosynthesis
			UP_KW_BIOLOGICAL_PROCESS	Carbohydrate metabolism, Stress response
P68188	maltose ABC transporter ATPase(malK)	inner membrane	KEGG_PATHWAY	ABC transporters
			UP_KW_BIOLOGICAL_PROCESS	Sugar transport
P68768	multifunctional aminopeptidase A(pepA)	cytoplasm	KEGG_PATHWAY	Glutathione metabolism, Metabolic pathways
P69778	murein lipoprotein(lpp)	outer membrane	GOTERM_BP_DIRECT	lipid modification
												Cell wall biogenesis/degradation
P69788	PTS system glucose-specific IIBC component(ptsG)	inner membrane	KEGG_PATHWAY	Glycolysis / Gluconeogenesis, Amino sugar and nucleotide sugar metabolism, Metabolic pathways
			UP_KW_BIOLOGICAL_PROCESS	Phosphotransferase system, Sugar transport
P69911	glutamate decarboxylase B(gadA)	Not noted	GOTERM_BP_DIRECT	glutamate metabolic process
			KEGG_PATHWAY	Metabolic pathways, Biosynthesis of secondary metabolites, Microbial metabolism in diverse environments, Quorum sensing
Q7A964	transcriptional repressor(fabR)	cytoplasm	UP_KW_BIOLOGICAL_PROCESS	Fatty acid biosynthesis and metabolism, Lipid biosynthesis and metabolism, Transcription
Q7A978	catalase-peroxidase HPI(katG)	Not noted	GOTERM_BP_DIRECT	response to oxidative stress, hydrogen peroxide catabolic process
			KEGG_PATHWAY	Metabolic pathways, Biosynthesis of secondary metabolites
Q7ADF8	2-deoxyglucose-6-P phosphatase(yniC)	Not noted	KEGG_PATHWAY	Lipopolysaccharide biosynthesis, Metabolic pathways
			UP_KW_BIOLOGICAL_PROCESS	Lipid A biosynthesis, Lipid metabolism, Lipid biosynthesis
Q7DBF8	6-phosphogluconate dehydrogenase(gnd)	Not noted	GOTERM_BP_DIRECT	organic acid catabolic process, D-gluconate metabolic process
			KEGG_PATHWAY	Pentose phosphate pathway, Glutathione metabolism, Biosynthesis of secondary metabolites, Microbial metabolism in diverse environments
Q8X4L0	anaerobic multidrug efflux transporter(mdtE)	inner membrane	GOTERM_BP_DIRECT	response to antibiotic
			UP_KW_BIOLOGICAL_PROCESS	Antibiotic resistance
Q8X4P8, A0A0H3JRL7	fumarate hydratase(fumA)	Not noted	KEGG_PATHWAY	Pyruvate metabolism, Metabolic pathways, Biosynthesis of secondary metabolites, Microbial metabolism in diverse environments, Carbon metabolism,
			UP_KW_BIOLOGICAL_PROCESS	Tricarboxylic acid cycle
Q8X5H9	cell division protein FtsK(ftsK)	inner membrane	GOTERM_BP_DIRECT	metabolic process
			UP_KW_BIOLOGICAL_PROCESS	Cell cycle and division
Q8X5Q8	dipeptide and tripeptide permease B(dtpB)	inner membrane	GOTERM_BP_DIRECT	protein transport
Q8X5W7	outer membrane maltoporin LamB(lamB)	outer membrane	GOTERM_BP_DIRECT	ion transport
			UP_KW_BIOLOGICAL_PROCESS	Ion transport, Sugar transport
Q8X5Y1	lysine-sensitive aspartokinase 3(lysC)	Not noted	KEGG_PATHWAY	Monobactam biosynthesis, Metabolic pathways, Biosynthesis of secondary metabolites, Microbial metabolism in diverse environments, 2-Oxocarboxylic acid metabolism
			UP_KW_BIOLOGICAL_PROCESS	Amino-acid biosynthesis
Q8X641	methyl-galactoside transporter subunit(mglB)	periplasm	GOTERM_BP_DIRECT	chemotaxis
			KEGG_PATHWAY	ABC transporters
			UP_KW_BIOLOGICAL_PROCESS	carbohydrate transport
Q8X666	D-lactate dehydrogenase(dld)	inner membrane	GOTERM_BP_DIRECT	respiratory electron transport chain, transmembrane transport
			KEGG_PATHWAY	Pyruvate metabolism, Microbial metabolism in diverse environments
Q8X6E7	iron-sulfur cluster-binding protein(ykgF)	Not noted	GOTERM_BP_DIRECT	lactate oxidation
			UP_KW_BIOLOGICAL_PROCESS	Electron transport
Q8X6L4	pyruvate dehydrogenase(poxB)	inner membrane	KEGG_PATHWAY	Pyruvate metabolism
Q8X6N1	1, 6-anhydro-N-acetylmuramyl-L-alanine amidase(amiD)	Not noted	KEGG_PATHWAY	Citrate cycle (TCA cycle), Pyruvate metabolism, Glyoxylate and dicarboxylate metabolism, Metabolic pathways, Biosynthesis of secondary metabolites, Microbial metabolism in diverse environments, Carbon metabolism
			UP_KW_BIOLOGICAL_PROCESS	Tricarboxylic acid cycle
			KEGG_PATHWAY	ABC transporters
Q8X6U3	D-alanyl-D-alanine carboxypeptidase penicillin-binding protein 6a(dacC)	Not noted	GOTERM_BP_DIRECT	cell wall organization
			KEGG_PATHWAY	Peptidoglycan biosynthesis
			GOTERM_BP_DIRECT	peptidoglycan catabolic process
Q8X708	glycogen phosphorylase(glgP)	Not noted	GOTERM_BP_DIRECT	carbohydrate metabolic process
			KEGG_PATHWAY	Starch and sucrose metabolism, Metabolic pathways, Biosynthesis of secondary metabolites Biofilm formation
Q8X714	vitamin B12/cobalamin outer membrane transporter(btuB)	outer membrane	GOTERM_BP_DIRECT	ion transport
Q8X722	isocitrate dehydrogenase(icd)	Not noted	KEGG_PATHWAY	Glutathione metabolism, Metabolic pathways, Biosynthesis of secondary metabolites, Microbial metabolism in diverse environments
			UP_KW_BIOLOGICAL_PROCESS	Tricarboxylic acid cycle
Q8X733	phosphoenolpyruvate carboxykinase(pck)	cytoplasm	KEGG_PATHWAY	Glycolysis / Gluconeogenesis, Pyruvate metabolism, Biosynthesis of secondary metabolites, Microbial metabolism in diverse environments, Carbon metabolism
			UP_KW_BIOLOGICAL_PROCESS	tricarboxylic acid cycle
Q8X743	phosphoenolpyruvate carboxylase(ppc)	Not noted	GOTERM_BP_DIRECT	tricarboxylic acid cycle
			KEGG_PATHWAY	Pyruvate metabolism, Microbial metabolism in diverse environments
			UP_KW_BIOLOGICAL_PROCESS	Carbon metabolism
Q8X762	glycerol dehydrogenase(gldA)	Not noted	KEGG_PATHWAY	Glycerolipid metabolism, Metabolic pathways
Q8X774	pyridine nucleotide transhydrogenase alpha subunit(pntA)	Cell membrane	GOTERM_BP_DIRECT	hydrogen ion transport
			KEGG_PATHWAY	Metabolic pathways
Q8X7C7	aconitate hydratase 1(acnA)	Not noted	GOTERM_BP_DIRECT	tricarboxylic acid cycle
			KEGG_PATHWAY	Biosynthesis of secondary metabolites, Microbial metabolism in diverse environments, Carbon metabolism, 2-Oxocarboxylic acid metabolism, Biosynthesis of amino acids
Q8X7H2	ADP-ribosylglycohydrolase family protein(yegU)	Not noted	GOTERM_BP_DIRECT	protein modification
Q8X7H3	fructose-bisphosphate aldolase class I(fbaB)	Not noted	KEGG_PATHWAY	Glycolysis / Gluconeogenesis, Metabolic pathways, Biosynthesis of secondary metabolites, Microbial metabolism in diverse environments, Carbon metabolism, Biosynthesis of amino acids
Q8X7N8	aminoacyl-histidine dipeptidase(pepD)	Not noted	KEGG_PATHWAY	Glutathione metabolism, Metabolic pathways
Q8X7X6	glycosyl transferase(ybiB)	Not noted	GOTERM_BP_DIRECT	biosynthetic process
			KEGG_PATHWAY	metabolic process
Q8X824	3-dehydroquinate synthase(aroB)	Cytoplasm	GOTERM_BP_DIRECT	nitrate metabolic process
			KEGG_PATHWAY	Nitrogen metabolism, Metabolic pathways, Microbial metabolism in diverse environments, Two-component system
Q8X872	membrane-bound lytic murein transglycosylase B(mltB)	Not noted	KEGG_PATHWAY	Metabolic pathways, Biosynthesis of secondary metabolites
			UP_KW_BIOLOGICAL_PROCESS	Amino-acid biosynthesis
Q8X890	bacterioferritin(bfr)	Not noted	GOTERM_BP_DIRECT	iron ion transport
			KEGG_PATHWAY	Porphyrin metabolism
Q8X891	acyl-CoA thioesterase(ybhC)	Not noted	GOTERM_BP_DIRECT	cell wall modification
			KEGG_PATHWAY	Metabolic pathways, Two-component system
Q8X8G2	D-transpeptidase linking Lpp to murein(ldtC)	periplasm	GOTERM_BP_DIRECT	Peptidoglycan synthesis
			KEGG_PATHWAY	Cationic antimicrobial peptide (CAMP) resistance
Q8X8G5	respiratory NADH dehydrogenase 2/cupric reductase(ndh)	Not noted	KEGG_PATHWAY	Oxidative phosphorylation, Metabolic pathways
Q8X8L3	uridine phosphorylase(udp)	cytoplasm	GOTERM_BP_DIRECT	nucleoside metabolism
			KEGG_PATHWAY	Metabolic pathways, Nucleotide metabolism
Q8X8V1	L, D-transpeptidase linking Lpp to murein(ldtA)	periplasm	GOTERM_BP_DIRECT	Peptidoglycan synthesis
Q8X8V9	DL-methionine transporter subunit(metQ)	Cell membrane	GOTERM_BP_DIRECT	amino acid transport
			KEGG_PATHWAY	ABC transporters
Q8X8W0	outer membrane protein(rcsF)	outer membrane	KEGG_PATHWAY	Two-component system
			UP_KW_BIOLOGICAL_PROCESS	Ion transport
Q8X8W4	lipoprotein involved with copper homeostasis and adhesion(nlpE)	Not noted	KEGG_PATHWAY	Cationic antimicrobial peptide (CAMP) resistance
Q8X8X7	lipid-A-disaccharide synthase(lpxB)	Not noted	KEGG_PATHWAY	Lipopolysaccharide biosynthesis
			UP_KW_BIOLOGICAL_PROCESS	Lipid A biosynthesis, Lipid biosynthesis and metabolism
Q8X8Y7	2,3,4, 5-tetrahydropyridine-2-carboxylate N-succinyltransferase(dapD)	Cytoplasm	UP_KW_BIOLOGICAL_PROCESS	Ion transport
			GOTERM_BP_DIRECT	ion transmembrane transport
Q8X903	penicillin-binding protein 1B(mrcB)	cell wall/membrane	GOTERM_BP_DIRECT	response to antibiotic
			KEGG_PATHWAY	Peptidoglycan biosynthesis, Metabolic pathways
			UP_KW_BIOLOGICAL_PROCESS	cell wall organization
Q8X931	molybdate ABC transporter periplasmic binding protein(modA)	Not noted	GOTERM_BP_DIRECT	ion transport
			KEGG_PATHWAY	ABC transporters
Q8X957	bifunctional aconitate hydratase 2/2-methylisocitrate dehydratase(acnB)	cytoplasm	GOTERM_BP_DIRECT	tricarboxylic acid cycle
			KEGG_PATHWAY	Biosynthesis of secondary metabolites, Microbial metabolism in diverse environments, Carbon metabolism, 2-Oxocarboxylic acid metabolism, Biosynthesis of amino acids
Q8X964	periplasmic TolA-binding protein(ybgF)	periplasm	UP_KW_BIOLOGICAL_PROCESS	Cell cycle and division
Q8X966	pyruvate dehydrogenase(aceF)	cytoplasm	KEGG_PATHWAY	Glycolysis / Gluconeogenesis, Pyruvate metabolism, Lipoic acid metabolism, Metabolic pathways, Biosynthesis of secondary metabolites, Microbial metabolism in diverse environments, Carbon metabolism, 2-Oxocarboxylic acid metabolism
			UP_KW_BIOLOGICAL_PROCESS	tricarboxylic acid cycle
Q8X979	cytochrome d terminal oxidase subunit I(cydA_1)	inner membrane	GOTERM_BP_DIRECT	aerobic electron transport chain
			KEGG_PATHWAY	Oxidative phosphorylation, Two-component system
			UP_KW_BIOLOGICAL_PROCESS	Transport
Q8X996	preprotein translocase subunit(secA)	inner membrane	KEGG_PATHWAY	Quorum sensing
			UP_KW_BIOLOGICAL_PROCESS	Protein transport
Q8X9A8	succinate dehydrogenase iron-sulfur subunit(sdhB)	Not noted	KEGG_PATHWAY	Oxidative phosphorylation, Metabolic pathways, Biosynthesis of secondary metabolites, Microbial metabolism in diverse environments, Carbon metabolism
			UP_KW_BIOLOGICAL_PROCESS	Tricarboxylic acid cycle
Q8X9F5	phosphatidylserine synthase(pssA)	Not noted	KEGG_PATHWAY	phospholipid metabolism, Metabolic pathways, Biosynthesis of secondary metabolites
Q8X9M3	polynucleotide phosphorylase/polyadenylase(pnp)	cytoplasm	GOTERM_BP_DIRECT	RNA processing
			KEGG_PATHWAY	RNA degradation
Q8X9Q5	heat-inducible lipoprotein involved in novobiocin resistance(hslJ)	Not noted	UP_KW_BIOLOGICAL_PROCESS	Stress response
Q8X9U1	aldehyde dehydrogenase A(aldA)	Not noted	KEGG_PATHWAY	Pyruvate metabolism, Microbial metabolism in diverse environments
Q8X9V1	OPG biosynthetic periplasmic protein(opgD)	periplasm	GOTERM_BP_DIRECT	glucan biosynthesis
Q8X9Y8	N-acetylglucosaminyl transferase(murG)	inner membrane	GOTERM_BP_DIRECT	carbohydrate metabolism
			KEGG_PATHWAY	Peptidoglycan biosynthesis, Metabolic pathways, Vancomycin resistance
			UP_KW_BIOLOGICAL_PROCESS	Cell cycle and division
Q8XA13	LPS assembly OM complex LptDE beta-barrel component(lptD)	outer membrane	GOTERM_BP_DIRECT	Gram-negative-bacterium-type cell outer membrane assembly, LPS transport
Q8XA49	isoleucyl-tRNA synthetase(ileS)	cytoplasm	UP_KW_BIOLOGICAL_PROCESS	Protein biosynthesis
Q8XA55	serine hydroxymethyltransferase(glyA)	cytoplasm	GOTERM_BP_DIRECT	Peptidoglycan synthesis
			UP_KW_BIOLOGICAL_PROCESS	Cell shape
Q8XA83	tRNA mC32	cytoplasm	UP_KW_BIOLOGICAL_PROCESS	tRNA processing
Q8XAA4	50S rRNA methyltransferase(rlmN)	Cytoplasm	UP_KW_BIOLOGICAL_PROCESS	rRNA and tRNA processing
Q8XAA5	OM lipoprotein stimulator of MrcA transpeptidase(lpoA)	outer membrane, periplasm	GOTERM_BP_DIRECT	Peptidoglycan synthesis
			UP_KW_BIOLOGICAL_PROCESS	Cell shape
Q8XAA9	BamABCDE complex OM biogenesis lipoprotein(bamB)	outer membrane	GOTERM_BP_DIRECT	Gram-negative-bacterium-type cell outer membrane assembly
Q8XAB0	exonuclease VII large subunit(xseA)	cytoplasm	GOTERM_BP_DIRECT	DNA catabolism
Q8XAI7	uronate isomerase(uxaC)	Not noted	KEGG_PATHWAY	Metabolic pathways
Q8XAS9	malate dehydrogenase(maeA)	Not noted	KEGG_PATHWAY	Pyruvate metabolism, Carbon metabolism, Two-component system
Q8XAW6	D-ribose transporter subunit RbsB(rbsB)	periplasm, outer membrane	KEGG_PATHWAY	ABC transporters, Bacterial chemotaxis
Q8XB06	negative regulator of PhoR/PhoB two-component regulator(phoU)	cytoplasm	GOTERM_BP_DIRECT	phosphate ion transport
			UP_KW_BIOLOGICAL_PROCESS	ion Transport
Q8XB34	tryptophanase(tnaA)	Not noted	KEGG_PATHWAY	Metabolic pathways
			UP_KW_BIOLOGICAL_PROCESS	amino- acids metabolism
Q8XBD3	BamABCDE complex OM biogenesis lipoprotein(bamC)	outer membrane	GOTERM_BP_DIRECT	Gram-negative-bacterium-type cell outer membrane assembly
Q8XBL3	phosphotransferase system enzyme I PtsI(ptsI)	cytoplasm	UP_KW_BIOLOGICAL_PROCESS	Transport
Q8XBL6	glutamate/aspartate periplasmic binding protein(gltI)	Not noted	KEGG_PATHWAY	ABC transporters, Two-component system
Q8XBN2	glutamyl-tRNA synthetase(gltX)	cytoplasm	KEGG_PATHWAY	Porphyrin metabolism, Metabolic pathways, Microbial metabolism in diverse environments, Biosynthesis of cofactors
			UP_KW_BIOLOGICAL_PROCESS	Protein biosynthesis
Q8XBN9	LPS assembly OM complex LptDE lipoprotein component(lptE)	outer membrane	UP_KW_BIOLOGICAL_PROCESS	Gram-negative-bacterium-type cell outer membrane assembly, LPS transport
Q8XBP7	transport channel(tolC)	outer membrane	KEGG_PATHWAY	beta-Lactam resistance, Cationic antimicrobial peptide (CAMP) resistance, Two-component system,
			UP_KW_BIOLOGICAL_PROCESS	Transport
Q8XBQ1	rare lipoprotein A(rlpA)	Cell membrane	GOTERM_BP_DIRECT	peptidoglycan metabolic process
			UP_KW_BIOLOGICAL_PROCESS	cell wall organization
Q8XBT4	alkyl hydroperoxide reductase(ahpF)	Not noted	GOTERM_BP_DIRECT	response to reactive oxygen species
Q8XBT6	2, 5-diketo-D-gluconate reductase A(dkgA)	Cytoplasm	GOTERM_BP_DIRECT	glucose metabolic process
			UP_KW_BIOLOGICAL_PROCESS	Carbohydrate metabolism
Q8XBW7	ferrienterobactin outer membrane transporter(fepA)	outer membrane	KEGG_PATHWAY	Two-component system
			UP_KW_BIOLOGICAL_PROCESS	Ion transport, Iron transport
Q8XBY3	outer membrane component of copper/silver efflux system(cusC)	outer membrane	GOTERM_BP_DIRECT	ion transport
			KEGG_PATHWAY	Two-component system
Q8XBZ3	chromosomal replication initiator protein DnaA(dnaA)	cytoplasm	KEGG_PATHWAY	Two-component system
			UP_KW_BIOLOGICAL_PROCESS	DNA replication
Q8XBZ6	glucose-1-phosphatase(agp)	Not noted	GOTERM_BP_DIRECT	Glycolysis / Gluconeogenesis
Q8XCF0	fructose-1	cytoplasm	KEGG_PATHWAY	Glycolysis / Gluconeogenesis, Metabolic pathways, Biosynthesis of secondary metabolites, Microbial metabolism in diverse environments, Carbon metabolism
			UP_KW_BIOLOGICAL_PROCESS	Carbohydrate metabolism
Q8XCH5	tRNA (cmo5U34)-carboxymethyltransferase(cmoB)	Not noted	UP_KW_BIOLOGICAL_PROCESS	tRNA processing
Q8XCI7	aspartyl-tRNA synthetase(aspS)	cytoplasm	UP_KW_BIOLOGICAL_PROCESS	Protein biosynthesis
Q8XCJ5	transcriptional regulator(yebK)	Not noted	UP_KW_BIOLOGICAL_PROCESS	Transcription
Q8XCN6	long-chain fatty acid outer membrane transporter(fadL)	outer membrane	UP_KW_BIOLOGICAL_PROCESS	Lipid transport
Q8XCS6	membrane-bound lytic murein transglycosylase C(mltC)	outer membrane	GOTERM_BP_DIRECT	peptidoglycan metabolism
			UP_KW_BIOLOGICAL_PROCESS	cell wall organization
Q8XCU2	periplasmic L-asparaginase 2(ansB)	Not noted	KEGG_PATHWAY	Metabolic pathways, Biosynthesis of secondary metabolites
Q8XCW5	glutamate-pyruvate aminotransferase(alaA)	Not noted	GOTERM_BP_DIRECT	Biosynthesis of amino acids
			KEGG_PATHWAY	Metabolic pathways, Biosynthesis of secondary metabolites, 2-Oxocarboxylic acid metabolism, Biosynthesis of amino acids,
Q8XCW9	NADH-quinone oxidoreductase subunit C/D(nuoC)	inner membrane	KEGG_PATHWAY	Oxidative phosphorylation, Metabolic pathways
			UP_KW_BIOLOGICAL_PROCESS	Transport
Q8XCX1	NADH-quinone oxidoreductase subunit F(nuoF)	Cell membrane	KEGG_PATHWAY	Oxidative phosphorylation, Metabolic pathways
Q8XD03	phosphoglycerate kinase(pgk)	cytoplasm	KEGG_PATHWAY	Glycolysis / Gluconeogenesis, Biosynthesis of amino acids, Carbon metabolism, Microbial metabolism in diverse environments, Biosynthesis of secondary metabolite, Metabolic pathways
Q8XD33	glycine decarboxylase(gcvP)	Not noted	KEGG_PATHWAY	Lipoic acid metabolism, Metabolic pathways, Biosynthesis of secondary metabolites, Carbon metabolism
Q8XD55	multidrug efflux system protein(acrB_1)	inner membrane	KEGG_PATHWAY	beta-Lactam resistance, Cationic antimicrobial peptide (CAMP) resistance
			UP_KW_BIOLOGICAL_PROCESS	Transport
Q8XD57	lysine tRNA synthetase(lysS)	cytoplasm	UP_KW_BIOLOGICAL_PROCESS	Protein biosynthesis
Q8XDA2	phosphopantothenoylcysteine decarboxylase(dfp)	Not noted	KEGG_PATHWAY	Pantothenate and CoA biosynthesis, Biosynthesis of cofactors, Metabolic pathways
Q8XDC6	nitrate reductase 1 beta (Fe-S) subunit(narY)	Cell membrane	KEGG_PATHWAY	Nitrogen metabolism, Metabolic pathways, Microbial metabolism in diverse environments, Two-component system
Q8XDC8	nitrate reductase 1 alpha subunit(narG)	Cell membrane	KEGG_PATHWAY	Nitrogen metabolism, Metabolic pathways, Microbial metabolism in diverse environments, Two-component system
Q8XDE7	3-deoxy-D-manno-octulosonate 8-phosphate synthase(kdsA)	Cytoplasm	GOTERM_BP_DIRECT	carbohydrate metabolic process, pentose-phosphate shunt
			KEGG_PATHWAY	Pentose phosphate pathway, Metabolic pathways, Biosynthesis of secondary metabolites, Microbial metabolism in diverse environments, Carbon metabolism, Biosynthesis of amino acids
Q8XDF1	outer membrane porin OmpF(ompF)	outer membrane	KEGG_PATHWAY	Metabolic pathways, beta-Lactam resistance, Two-component system
			UP_KW_BIOLOGICAL_PROCESS	Ion transport
Q8XDF3	aspartate aminotransferase(aspC)	Not noted	GOTERM_BP_DIRECT	Amino-acid biosynthesis
			KEGG_PATHWAY	Metabolic pathways, Biosynthesis of secondary metabolites, 2-Oxocarboxylic acid metabolism
Q8XDF7	alpha-hydroxy-acid oxidizing enzyme(lldD)	inner membrane	GOTERM_BP_DIRECT	lactate oxidation
			KEGG_PATHWAY	Pyruvate metabolism, Metabolic pathways
Q8XDJ7	murein tetrapeptide carboxypeptidase(ldcA)	outer membrane	GOTERM_BP_DIRECT	peptidoglycan metabolism
			UP_KW_BIOLOGICAL_PROCESS	cell wall organization
Q8XDL9	exoribonuclease R(rnr)	cytoplasm	KEGG_PATHWAY	RNA degradation
Q8XDQ0	anaerobic fumarate reductase catalytic and NAD/flavoprotein subunit(frdA)	inner membrane	GOTERM_BP_DIRECT	electron transport chain
			KEGG_PATHWAY	Oxidative phosphorylation, Pyruvate metabolism, Biosynthesis of secondary metabolites, Microbial metabolism in diverse environments, Carbon metabolism, Two-component system
			UP_KW_BIOLOGICAL_PROCESS	Tricarboxylic acid cycle
Q8XDS0	aspartate ammonia-lyase(aspA)	Not noted	GOTERM_BP_DIRECT	tricarboxylic acid cycle
			KEGG_PATHWAY	Metabolic pathways
Q8XE17	periplasmic glycerophosphodiester phosphodiesterase(glpQ)	Not noted	GOTERM_BP_DIRECT	lipid metabolism
Q8XE41	outer membrane porin OmpC(ompC)	outer membrane	KEGG_PATHWAY	beta-Lactam resistance, Two-component system
			UP_KW_BIOLOGICAL_PROCESS	Ion transport
Q8XEA7	3-phosphoserine/phosphohydroxythreonine aminotransferase(serC)	Cytoplasm	KEGG_PATHWAY	Methane metabolism, Vitamin B6 metabolism, Biosynthesis of secondary metabolites, Microbial metabolism in diverse environments, Carbon metabolism, Biosynthesis of cofactors
			UP_KW_BIOLOGICAL_PROCESS	Amino-acid biosynthesis
Q8XEB4	formate C-acetyltransferase(tdcE)	cytoplasm	KEGG_PATHWAY	Pyruvate metabolism, Microbial metabolism in diverse environments, Metabolic pathways
			UP_KW_BIOLOGICAL_PROCESS	Carbohydrate metabolism
Q8XEG2	L-glutamine:D-fructose-6-phosphate aminotransferase(glmS)	cytoplasm	GOTERM_BP_DIRECT	carbohydrate metabolism, glutamate metabolic process
			KEGG_PATHWAY	Metabolic pathways, Microbial metabolism in diverse environments, Carbon metabolism
Q9S5G5	histidinol-phosphatase and imidazoleglycerol-phosphate dehydratase(hisB)	cytoplasm	KEGG_PATHWAY	Metabolic pathways, Biosynthesis of secondary metabolites
			UP_KW_BIOLOGICAL_PROCESS	Amino-acid biosynthesis
A0A0H3JHE3	lipoproteín (ygdI)	cell membrane	GOTERM_BP_DIRECT	nucleoside catabolic process, nucleotide catabolic process
P0A6G9	ATP-dependent protease Clp proteolytic subunit (clpP)	Cytoplasm	KEGG_PATHWAY	Pyrimidine metabolism, Metabolic pathways, Nucleotide metabolism,
P0A902	outer membrane lipoprotein Blc (blc)	outer membrane	GOTERM_BP_DIRECT	ion transport
P0A906	outer membrane lipoprotein (slyB)	outer membrane	UP_KW_BIOLOGICAL_PROCESS	Ion transport
P0A919	outer membrane protein OmpX(ompX)	outer membrane	Not noted	Not noted
P0ABB9	magnesium transporter (mgtA)	inner membrane	Not noted	Not noted
P0ABC8	phage lambda cII repressor-specific HflB protease modulator (hflK)	Cell membrane	Not noted	Not noted
P0ADA9	Osmotically and stress-inducible lipoprotein (osmB)	outer membrane	Not noted	Not noted
P0ADB2	osmotically inducible lipoprotein (osmE)	inner membrane	Not noted	Not noted
P0AEH7	membrane-anchored DUF883 family ribosome-binding protein (elaB)	inner membrane	Not noted	Not noted
P0AEU9	periplasmic chaperone (skp)	periplasm	Not noted	Not noted
P0AFK1	MccB17 antibiotic peptide maturation peptidase (pmbA)	cytoplasm	Not noted	Not noted
P0AFM7	phage shock protein (pspA)	inner membrane, cytoplasm	Not noted	Not noted
P64452	lipoprotein (ydcL)	Cell membrane	Not noted	Not noted
P64598	outer membrane lipoprotein (yraP)	outer membrane	Not noted	Not noted
Q7DBB0	phospholipid-binding lipoprotein (mlaA)	Cell membrane	Not noted	Not noted
Q8X592	MltA-interacting protein MipA (mipA)	outer membrane	Not noted	Not noted
Q8X5A0	sn-glycerol-3-phosphate transporter (glpT)	inner membrane	Not noted	Not noted
Q8X5P5	outer membrane lipoprotein (slp)	outer membrane	Not noted	Not noted
Q8X6P5	tRNA threonylcarbamoyladenosine dehydratase (tcdA)	Cell membrane	Not noted	Not noted
Q8X6P6	lipoprotein (dcrB)	Cell membrane	Not noted	Not noted
Q8XB98	isoaspartyl dipeptidase (iadA)	cytoplasm	Not noted	Not noted
Q8XCB6	outer membrane protein OmpW(ompW)	outer membrane	Not noted	Not noted
Q8XDP2	bamB(yiaD) multicopy suppressor	outer membrane	Not noted	Not noted
Q8XDR5	outer membrane lipoprotein (yes)	outer membrane	Not noted	Not noted
Q8XE55	peptidyl-prolyl cis-trans isomerase D (ppiD)	Cell membrane	Not noted	Not noted
Q8XE62	lipoprotein (yajG)	Cell membrane	Not noted	Not noted
A0A0H3JCA2	NAD(P)H-dependent oxidoreductase (ybjS)	Not noted	Not noted	Not noted
A0A0H3JF03	Ser-type periplasmic non-aryl sulfatase (ydeN)	Not noted	Not noted	Not noted
A0A0H3JK35	hypothetical protein (ygeR)	Not noted	Not noted	Not noted
A0A0H3JS36	Salt-inducible ABC transporter periplasmic binding protein (osmY)	Not noted	Not noted	Not noted
A0A152VFA8	lipoprotein (ybjP)	Not noted	Not noted	Not noted
P0A8X1	ribosome-associated UPF0307 family protein (yjgA)	Not noted	Not noted	Not noted
P0ADS7	Defense protein against oxidative stress (yggE)	Not noted	Not noted	Not noted
P0AGD5	Superoxide dismutase of the Fe-Mn family (sodB)	Not noted	Not noted	Not noted
Q7AEZ3	major phage capsid protein (ECs_1635)	Not noted	Not noted	Not noted
Q8X540	Periplasmic O-antigen capsule production protein (gfcC)	Not noted	Not noted	Not noted
Q8X5H6	Bac7 microcin uptake protein (yaiW)	Not noted	Not noted	Not noted
Q8X5Q2	oligopeptidase A (prlC)	Not noted	Not noted	Not noted
Q8X5V4	quinone oxidoreductase (qorA)	Not noted	Not noted	Not noted
Q8X773	hypothetical protein (ydgH)	Not noted	Not noted	Not noted
Q8X7Z3	lipoprotein (nlpD)	Not noted	Not noted	Not noted
Q8X8I1	proline dipeptidase (pepQ)	Not noted	Not noted	Not noted
Q8XBB5	lipoprotein (yedD)	Not noted	Not noted	Not noted
Q8XBE2	phage tail sheath protein (ECs_2645)	Not noted	Not noted	Not noted
Q8XBE3	phage tail tube protein (ECs_2644)	Not noted	Not noted	Not noted
Q8XBI8	RpoE-regulated lipoprotein (yfeY)	Not noted	Not noted	Not noted
Q8XBJ4	furfural resistance protein (ucpA)	Not noted	Not noted	Not noted
Q8XC20	O-antigen capsule-producing lipoprotein (gfcB)	Not noted	Not noted	Not noted
Q8XCM5	Carboxy-terminal protease for penicillin transporter protein 3 (prc)	Not noted	Not noted	Not noted
Q8XCV1	hypothetical protein (yfbU)	Not noted	Not noted	Not noted
Q8XD29	proline aminopeptidase P II (pepP)	Not noted	Not noted	Not noted
Q8XD73	outer membrane lipoprotein (ybaY)	Not noted	Not noted	Not noted
Q8XDA6	lipoprotein (pqiC)	Not noted	Not noted	Not noted
Q8XDM8	periplasmic inhibitor of lysozyme type g (pliG)	Not noted	Not noted	Not noted
Q8XDR0	hypothetical protein (yjeI)	Not noted	Not noted	Not noted

## Sheet: Table_S3
Strain	Plasmid	Incompatibility Group	identity percentage	Reference
Escherichia coli M19736	pIncFII-M19736	IncFII	95.6%	AY458016.1
Escherichia coli SM5	pDCAG1-CTX-M-15	IncFII	1
Klebsiella pneumoniae HA31Kp	pDCVA3-NDM-5	IncFII	87.5%
